# Supplementary material for: Cotton Fiber Cell Walls of Gossypium hirsutum and Gossypium barbadense Have Differences Related to Loosely-Bound Xyloglucan
Source: PLoS One. 2013 Feb 14;8(2):e56315. doi: 10.1371/journal.pone.0056315 (PMC3572956; doi:10.1371/journal.pone.0056315)
Supplement: Table S2 — ELISA absorbance values used to generate the heat map in Figure 3 (XLS file format). The typical value for the water control (absorbance = 0.05) has been subtracted from all values. Values >0.10 are typically detectable in Figure 3, so cells with values <0.10 are shaded light green to facilitate comparison of the two ways of representing the Glycome Profiling data. (XLS) [file pone.0056315.s004.xls]

## Sheet: AVG ELISA Values
mAb	Order in Heat Map	Clade	amm ox 14 Gh	amm ox 17 Gh	amm ox 19 Gh	amm ox 21 Gh	amm ox 24 Gh	amm ox 30 Gh	amm ox 35 Gh	amm ox 14 Gb	amm ox 17Gb	amm ox 19 Gb	amm ox 21 Gb	amm ox 24 Gb	amm ox 30 Gb	amm ox 35 Gb	sod carb 14 Gh	sod carb 17 Gh	sod carb 19 Gh	sod carb 21 Gh	sod carb 24 Gh	sod carb 30 Gh	sod carb 35 Gh	sod carb 14 Gb	sod carb 17 Gb	sod carb 19 Gb	sod carb 21 Gb	sod carb 24 Gb	sod carb 30 Gb	sod carb 35 Gb	1M KOH 14 Gh	1M KOH 17 Gh	1M KOH 19 Gh	1M KOH 21 Gh	1M KOH 24 Gh	1M KOH 30 Gh	1M KOH 35 Gh	1M KOH 14 Gb	1M KOH 17 Gb	1M KOH 19 Gb	1M KOH 21 Gb	1M KOH 24 Gb	1M KOH 30 Gb	1M KOH 35 Gb	4M KOH 14 Gh	4M KOH 17 Gh	4M KOH 19 Gh	4M KOH 21 Gh	4M KOH 24 Gh
CCRC-M54	1	Non-Fucosylated Xyloglucan	0.6425	0.4615	0.622	0.15	0.0345	0.0115	0.018	0.023	0.0725	0.046	0.0175	0.0215	0.048	0.043	0.3045	0.2625	0.1635	0.1845	0.062	0.0255	0.03	0.1355	0.2065	0.0285	0.023	0.043	0.02	0.043	0.4785	0.5425	0.3545	0.137	0.0705	0.19	0.024	0.331	0.3525	0.161	0.0765	0.1505	0.0485	0.0795	0.2955	0.3855	0.6345	0.5835	0.5745
CCRC-M48	2	Non-Fucosylated Xyloglucan	0.49	0.2125	0.4285	0.0955	0.038	0.033	0.021	0.036	0.047	0.029	0.02	0.03	0.049	0.056	0.3475	0.264	0.216	0.283	0.0825	0.0825	0.076	0.071	0.1	0.028	0.0175	0.074	0.064	0.0455	0.3615	0.3255	0.3145	0.166	0.0875	0.1855	0.029	0.1085	0.1915	0.0585	0.053	0.0845	0.044	0.053	0.3925	0.404	0.567	0.5975	0.5785
CCRC-M49	3	Non-Fucosylated Xyloglucan	0.6515	0.2825	0.6025	0.127	0.029	0.0265	0.019	0.0125	0.046	0.0275	0.0205	0.04	0.0515	0.0405	0.1725	0.131	0.0725	0.0885	0.0315	0.019	0.019	0.0785	0.135	0.0325	0.021	0.0325	0.0305	0.02	0.235	0.2745	0.2325	0.0615	0.033	0.228	0.022	0.1425	0.2205	0.0555	0.0505	0.0885	0.028	0.042	0.3005	0.303	0.4925	0.514	0.316
CCRC-M96	4	Non-Fucosylated Xyloglucan	0.3935	0.2075	0.364	0.085	0.0355	0.022	0.019	0.019	0.042	0.019	0.0105	0.0365	0.026	0.0345	0.138	0.1035	0.2145	0.105	0.026	0.033	0.048	0.0435	0.0785	0.028	0.019	0.026	0.023	0.032	0.203	0.211	0.224	0.088	0.0815	0.2245	0.031	0.1045	0.284	0.1135	0.053	0.086	0.043	0.041	0.1895	0.161	0.269	0.4565	0.492
CCRC-M50	5	Non-Fucosylated Xyloglucan	0.563	0.2305	0.539	0.0935	0.04	0.041	0.023	0.02	0.047	0.028	0.0195	0.0245	0.057	0.0405	0.1605	0.1655	0.086	0.1145	0.0465	0.025	0.027	0.075	0.1135	0.026	0.0195	0.0315	0.033	0.0205	0.2895	0.287	0.2445	0.0825	0.056	0.1745	0.022	0.159	0.2335	0.084	0.05	0.1095	0.038	0.056	0.3445	0.283	0.53	0.676	0.469
CCRC-M51	6	Non-Fucosylated Xyloglucan	0.553	0.338	0.546	0.1315	0.0505	0.0325	0.023	0.0335	0.063	0.035	0.0165	0.0315	0.047	0.047	0.229	0.1945	0.117	0.141	0.064	0.0215	0.027	0.102	0.1695	0.028	0.0235	0.0425	0.0425	0.0315	0.368	0.352	0.295	0.1285	0.0655	0.165	0.021	0.2135	0.3755	0.1175	0.0775	0.1475	0.0385	0.0685	0.345	0.3425	0.5105	0.4995	0.5835
CCRC-M53	7	Non-Fucosylated Xyloglucan	0.471	0.3285	0.3825	0.1095	0.0405	0.0085	0.019	0.0145	0.048	0.0495	0.016	0.032	0.039	0.0475	0.217	0.1785	0.124	0.2035	0.0555	0.0505	0.028	0.073	0.117	0.048	0.0265	0.047	0.034	0.0465	0.3105	0.2885	0.206	0.1325	0.084	0.1745	0.025	0.1965	0.258	0.094	0.0715	0.157	0.0545	0.0995	0.342	0.302	0.417	0.4355	0.5045
CCRC-M100	8	Non-Fucosylated Xyloglucan	0.6535	0.528	0.603	0.268	0.0555	0.0265	0.029	0.036	0.0515	0.0305	0.021	0.046	0.029	0.0635	0.5265	0.437	0.361	0.4	0.0595	0.0465	0.089	0.1515	0.305	0.034	0.0185	0.0265	0.069	0.0545	0.559	0.445	0.4205	0.3335	0.156	0.3045	0.046	0.232	0.392	0.122	0.0905	0.14	0.052	0.072	0.6445	0.522	0.657	0.7645	0.769
CCRC-M103	9	Non-Fucosylated Xyloglucan	0.8295	0.581	0.797	0.2715	0.0285	0.017	0.022	0.0465	0.0355	0.017	0.016	0.033	0.024	0.037	0.5365	0.3705	0.446	0.4315	0.045	0.019	0.085	0.191	0.256	0.0315	0.0195	0.0215	0.038	0.0415	0.621	0.533	0.5165	0.308	0.119	0.2685	0.044	0.267	0.435	0.123	0.1175	0.132	0.039	0.0625	0.6635	0.586	0.8265	0.8845	0.78
CCRC-M58	10	Non-Fucosylated Xyloglucan	0.764	0.7275	0.73	0.3615	0.04	0.0185	0.029	0.1145	0.059	0.036	0.021	0.028	0.034	0.0475	0.7065	0.7195	0.8025	0.8175	0.1095	0.066	0.215	0.2315	0.566	0.059	0.05	0.058	0.072	0.073	0.9515	0.877	0.8855	0.759	0.314	0.2195	0.106	0.606	0.8635	0.425	0.4095	0.399	0.069	0.1805	0.7605	0.653	0.922	1.0635	1.22
CCRC-M86	11	Non-Fucosylated Xyloglucan	0.691	0.4795	0.738	0.2545	0.029	0.021	0.03	0.0685	0.056	0.048	0.015	0.0445	0.033	0.0365	0.602	0.3655	0.399	0.464	0.041	0.0325	0.077	0.1395	0.2315	0.0375	0.0185	0.0235	0.0315	0.034	0.531	0.4985	0.5215	0.3465	0.093	0.2685	0.037	0.245	0.396	0.066	0.0805	0.086	0.033	0.0505	0.618	0.4395	0.613	0.7635	0.8175
CCRC-M55	12	Non-Fucosylated Xyloglucan	0.493	0.3025	0.4485	0.1025	0.0385	0.0105	0.02	0.019	0.041	0.044	0.015	0.022	0.0335	0.053	0.1915	0.2115	0.118	0.1425	0.0465	0.0515	0.03	0.074	0.15	0.0305	0.0215	0.037	0.0405	0.0375	0.3755	0.3505	0.3	0.1295	0.0705	0.1695	0.028	0.193	0.318	0.1385	0.0775	0.1475	0.0515	0.0835	0.314	0.3095	0.492	0.5305	0.587
CCRC-M52	13	Non-Fucosylated Xyloglucan	0.5875	0.407	0.6665	0.1915	0.076	0.035	0.033	0.035	0.091	0.0465	0.018	0.026	0.0655	0.057	0.3925	0.321	0.252	0.2505	0.0715	0.033	0.055	0.185	0.276	0.0475	0.0395	0.061	0.048	0.054	0.4925	0.4965	0.459	0.2285	0.1365	0.2245	0.026	0.2685	0.4085	0.2655	0.115	0.3175	0.0445	0.1485	0.3665	0.3005	0.5845	0.5595	0.7455
CCRC-M99	14	Non-Fucosylated Xyloglucan	0.722	0.503	0.682	0.2375	0.0555	0.0355	0.028	0.0585	0.062	0.0255	0.019	0.028	0.021	0.05	0.467	0.3945	0.281	0.2995	0.0475	0.0205	0.07	0.2475	0.3695	0.039	0.0265	0.0255	0.066	0.06	0.659	0.6495	0.51	0.3125	0.139	0.2885	0.035	0.5055	0.603	0.2985	0.176	0.2755	0.049	0.1425	0.5635	0.505	0.751	0.75	0.8975
CCRC-M95	15	Non-Fucosylated Xyloglucan	0.775	0.5105	0.7645	0.396	0.039	0.0325	0.035	0.0845	0.239	0.0205	0.035	0.0375	0.059	0.039	0.587	0.388	0.537	0.5255	0.1445	0.097	0.151	0.245	0.417	0.1215	0.097	0.25	0.1435	0.214	0.669	0.5895	0.6375	0.5495	0.3335	0.2475	0.078	0.4815	0.697	0.4905	0.244	0.4315	0.0915	0.344	0.7525	0.634	0.736	0.841	0.9745
CCRC-M101	16	Non-Fucosylated Xyloglucan	0.7145	0.5775	0.713	0.395	0.0345	0.028	0.037	0.061	0.178	0.0255	0.0295	0.053	0.0425	0.055	0.52	0.424	0.459	0.444	0.154	0.093	0.156	0.2635	0.4205	0.1395	0.07	0.18	0.174	0.1715	0.6325	0.579	0.5345	0.4785	0.324	0.3325	0.055	0.4585	0.605	0.4185	0.2215	0.472	0.0725	0.3285	0.6745	0.509	0.739	0.8545	0.9975
CCRC-M104	17	Non-Fucosylated Xyloglucan	0.771	0.69	0.8045	0.419	0.033	0.023	0.041	0.0805	0.1705	0.019	0.023	0.052	0.0415	0.0495	0.627	0.489	0.6335	0.595	0.2105	0.0675	0.172	0.275	0.392	0.099	0.0585	0.159	0.113	0.157	0.7135	0.697	0.693	0.555	0.323	0.308	0.091	0.4295	0.569	0.427	0.1895	0.3915	0.0795	0.3185	0.5905	0.482	0.808	0.954	0.972
CCRC-M89	18	Non-Fucosylated Xyloglucan	0.829	0.6555	0.91	0.453	0.051	0.032	0.065	0.1075	0.1755	0.0425	0.015	0.0335	0.049	0.0595	0.712	0.434	0.547	0.547	0.086	0.04	0.114	0.292	0.491	0.1055	0.089	0.17	0.077	0.1505	0.741	0.752	0.6835	0.534	0.2645	0.3015	0.079	0.566	0.8065	0.4985	0.313	0.455	0.0595	0.2885	0.744	0.397	0.804	0.8685	1.1785
CCRC-M93	19	Non-Fucosylated Xyloglucan	0.7675	0.5245	0.8405	0.343	0.044	0.0285	0.026	0.024	0.134	0.0235	0.0235	0.0315	0.04	0.0515	0.547	0.394	0.4105	0.461	0.1445	0.061	0.12	0.1685	0.2935	0.0675	0.0455	0.1075	0.072	0.108	0.6035	0.6015	0.559	0.3995	0.219	0.242	0.046	0.333	0.519	0.2895	0.1315	0.2885	0.0665	0.22	0.565	0.463	0.711	0.906	0.926
CCRC-M87	20	Non-Fucosylated Xyloglucan	0.837	0.767	0.9345	0.549	0.034	0.0185	0.027	0.126	0.202	0.0455	0.019	0.0295	0.0535	0.059	0.74	0.5265	0.678	0.715	0.153	0.0705	0.202	0.285	0.4525	0.0995	0.065	0.1395	0.079	0.12	0.7985	0.78	0.746	0.651	0.2855	0.2195	0.097	0.4835	0.7025	0.406	0.2145	0.3935	0.057	0.275	0.661	0.4755	0.851	1.0815	1.176
CCRC-M88	21	Non-Fucosylated Xyloglucan	0.848	0.7225	0.914	0.55	0.042	0.029	0.055	0.1065	0.209	0.0525	0.025	0.047	0.051	0.0535	0.7555	0.551	0.694	0.68	0.1705	0.0685	0.177	0.3075	0.439	0.1105	0.081	0.157	0.09	0.1275	0.7965	0.7595	0.722	0.703	0.3125	0.2845	0.084	0.522	0.6705	0.385	0.2275	0.413	0.0725	0.29	0.6645	0.4255	0.8105	1.105	1.1555
CCRC-M57	22	Non-Fucosylated Xyloglucan	0.277	0.1315	0.145	0.027	0.0425	0.0155	0.017	0.022	0.0355	0.0255	0.02	0.018	0.028	0.042	0.046	0.03	0.047	0.019	0.039	0.0195	0.02	0.0235	0.0495	0.0215	0.018	0.0235	0.0215	0.023	0.121	0.089	0.075	0.0235	0.036	0.2165	0.017	0.058	0.095	0.0315	0.032	0.035	0.039	0.0335	0.3385	0.23	0.3755	0.381	0.1615
CCRC-M90	23	Non-Fucosylated Xyloglucan	0.0395	0.039	0.0355	0.0195	0.0965	0.0745	0.029	0.016	0.028	0.0145	0.019	0.059	0.0345	0.057	0.06	0.027	0.0355	0.028	0.0285	0.03	0.022	0.0345	0.039	0.0275	0.0185	0.0325	0.034	0.05	0.045	0.042	0.032	0.029	0.045	0.248	0.028	0.0185	0.034	0.046	0.017	0.0215	0.0375	0.025	0.024	0.0175	0.0295	0.019	0.042
CCRC-M102	24	Fucosylated Xyloglucan	0.5815	0.49	0.61	0.202	0.041	0.032	0.034	0.0705	0.0335	0.03	0.025	0.0425	0.03	0.0455	0.67	0.534	0.5445	0.597	0.0955	0.0645	0.165	0.244	0.3635	0.0535	0.0615	0.0945	0.081	0.071	0.7055	0.7025	0.631	0.5205	0.278	0.266	0.118	0.495	0.7085	0.3345	0.223	0.3075	0.0495	0.177	0.834	0.7175	0.846	0.939	0.9395
CCRC-M39	25	Fucosylated Xyloglucan	0.55	0.447	0.536	0.2385	0.057	0.0355	0.044	0.067	0.0865	0.0585	0.024	0.0565	0.053	0.093	0.4755	0.37	0.3975	0.3745	0.1185	0.0735	0.137	0.1775	0.253	0.0775	0.0525	0.1055	0.072	0.0785	0.5295	0.469	0.4295	0.3805	0.239	0.253	0.076	0.317	0.4715	0.258	0.177	0.2935	0.083	0.14	0.625	0.5345	0.6175	0.686	0.7765
CCRC-M106	26	Fucosylated Xyloglucan	0.9525	0.7035	0.918	0.4485	0.051	0.027	0.039	0.107	0.075	0.0315	0.012	0.041	0.067	0.05	0.811	0.6465	0.7665	0.797	0.1945	0.106	0.308	0.379	0.511	0.12	0.092	0.2085	0.133	0.165	0.5705	0.8415	0.7475	0.8035	0.526	0.0565	0.155	0.5365	0.426	0.536	0.3075	0.592	0.124	0.436	0.7475	0.837	0.951	1.039	1.2315
CCRC-M84	27	Fucosylated Xyloglucan	0.721	0.518	0.791	0.253	0.041	0.0195	0.036	0.0605	0.058	0.049	0.0135	0.037	0.062	0.0505	0.6335	0.435	0.4355	0.5115	0.059	0.043	0.108	0.182	0.2995	0.0375	0.035	0.0445	0.0435	0.0545	0.5925	0.5835	0.5225	0.443	0.173	0.2075	0.052	0.3515	0.5355	0.21	0.153	0.198	0.046	0.1155	0.7305	0.423	0.734	0.962	0.943
CCRC-M1	28	Fucosylated Xyloglucan	0.703	0.823	0.791	0.546	0.0355	0.037	0.064	0.2255	0.117	0.061	0.033	0.0425	0.073	0.0515	0.718	0.579	0.672	0.8005	0.1565	0.153	0.21	0.308	0.4835	0.0705	0.1125	0.164	0.143	0.1555	0.8715	0.6985	0.556	0.818	0.4625	0.284	0.081	0.472	0.6125	0.416	0.3325	0.5505	0.0845	0.37	0.821	0.742	0.8365	1.06	1.0845
CCRC-M111	29	Xylan-1/XG	0.0955	0.046	0.096	0.019	0.0345	0.0195	0.023	0.0165	0.0305	0.0175	0.0125	0.038	0.028	0.028	0.034	0.03	0.046	0.0185	0.057	0.018	0.029	0.049	0.049	0.0275	0.0155	0.0245	0.0125	0.02	0.1435	0.0755	0.085	0.0265	0.056	0.0195	0.021	0.048	0.1775	0.054	0.0205	0.046	0.0295	0.031	0.2065	0.167	0.3045	0.262	0.128
CCRC-M108	30	Xylan-1/XG	0.332	0.1525	0.226	0.049	0.17	0.021	0.026	0.0215	0.0315	0.0225	0.011	0.0205	0.057	0.052	0.139	0.134	0.0725	0.0455	0.1985	0.0135	0.022	0.083	0.124	0.0395	0.018	0.035	0.0255	0.037	0.2905	0.3405	0.2085	0.0895	0.091	0.042	0.021	0.1895	0.348	0.13	0.0685	0.129	0.05	0.072	0.3155	0.375	0.5585	0.5125	0.5085
CCRC-M109	31	Xylan-1/XG	0.335	0.216	0.278	0.046	0.218	0.022	0.026	0.0245	0.0455	0.0205	0.017	0.0315	0.037	0.054	0.1685	0.1505	0.0935	0.0765	0.283	0.0145	0.026	0.0845	0.1345	0.035	0.0225	0.0345	0.0225	0.041	0.321	0.404	0.243	0.106	0.149	0.0285	0.031	0.211	0.419	0.163	0.055	0.1435	0.04	0.0585	0.3745	0.325	0.5605	0.741	0.555
CCRC-M119	32	Xylan-2	0.053	0.0445	0.0435	0.028	0.0415	0.025	0.028	0.029	0.048	0.0315	0.023	0.0275	0.0295	0.0285	0.075	0.025	0.1305	0.06	0.0535	0.0175	0.03	0.034	0.0885	0.113	0.025	0.0605	0.038	0.071	0.1505	0.0985	0.0845	0.087	0.127	0.0355	0.065	0.097	0.091	0.0855	0.077	0.11	0.0395	0.052	0.046	0.029	0.123	0.052	0.0365
CCRC-M115	33	Xylan-2	0.041	0.0505	0.0345	0.0165	0.047	0.0345	0.024	0.014	0.032	0.017	0.0305	0.027	0.0405	0.027	0.0365	0.019	0.0305	0.0145	0.0275	0.04	0.02	0.022	0.0315	0.036	0.014	0.014	0.0365	0.026	0.0335	0.036	0.0335	0.024	0.0345	0.0285	0.036	0.0205	0.0475	0.04	0.0135	0.038	0.035	0.0385	0.0255	0.017	0.0135	0.0325	0.033
CCRC-M110	34	Xylan-2	0.028	0.0205	0.0425	0.0215	0.063	0.0155	0.021	0.0205	0.0295	0.0205	0.014	0.027	0.028	0.0445	0.027	0.021	0.033	0.02	0.1155	0.0105	0.02	0.0155	0.022	0.0295	0.0125	0.0265	0.025	0.0275	0.027	0.0245	0.048	0.027	0.0655	0.019	0.017	0.0125	0.0295	0.038	0.013	0.035	0.038	0.0325	0.0235	0.0225	0.036	0.0275	0.041
CCRC-M105	35	Xylan-2	0.0345	0.04	0.033	0.0315	0.045	0.0225	0.026	0.0245	0.0395	0.045	0.018	0.0565	0.046	0.0625	0.046	0.0375	0.078	0.036	0.0615	0.021	0.033	0.0275	0.062	0.0445	0.0125	0.0385	0.058	0.064	0.0905	0.0365	0.069	0.0415	0.0735	0.3255	0.037	0.0375	0.0425	0.074	0.0265	0.069	0.047	0.0425	0.035	0.0245	0.0425	0.043	0.058
CCRC-M117	36	Xylan-2	0.079	0.039	0.0445	0.0205	0.048	0.0265	0.025	0.014	0.031	0.025	0.0275	0.0365	0.034	0.034	0.0455	0.016	0.046	0.0215	0.0365	0.02	0.029	0.026	0.0295	0.038	0.0175	0.028	0.031	0.042	0.046	0.177	0.0415	0.031	0.0535	0.03	0.029	0.0165	0.0475	0.044	0.021	0.036	0.044	0.025	0.03	0.021	0.05	0.0305	0.028
CCRC-M113	37	Xylan-2	0.0565	0.03	0.0635	0.051	0.075	0.02	0.04	0.0405	0.0515	0.0505	0.018	0.048	0.045	0.073	0.0415	0.038	0.082	0.0385	0.0945	0.031	0.038	0.029	0.0355	0.074	0.0205	0.055	0.0525	0.087	0.0425	0.0435	0.0535	0.038	0.087	0.041	0.046	0.025	0.049	0.0715	0.027	0.067	0.0655	0.0495	0.0405	0.027	0.0505	0.041	0.06
CCRC-M120	38	Xylan-2	0.037	0.037	0.067	0.0775	0.0255	0.0435	0.026	0.0255	0.0335	0.0225	0.0175	0.035	0.029	0.0325	0.0705	0.106	0.094	0.0175	0.0275	0.024	0.016	0.03	0.0375	0.0355	0.0165	0.026	0.0235	0.035	0.157	0.077	0.0605	0.048	0.0605	0.0335	0.026	0.015	0.1	0.039	0.0245	0.0435	0.04	0.036	0.029	0.0265	0.0385	0.037	0.05
CCRC-M118	39	Xylan-2	0.0385	0.0515	0.0405	0.02	0.025	0.0305	0.027	0.026	0.029	0.0285	0.0185	0.0425	0.0335	0.0385	0.031	0.0145	0.0545	0.017	0.03	0.022	0.022	0.018	0.0325	0.035	0.0185	0.0325	0.0265	0.041	0.026	0.032	0.034	0.0335	0.0535	0.0325	0.032	0.019	0.0335	0.0415	0.019	0.0395	0.037	0.0335	0.028	0.0235	0.0335	0.044	0.0425
CCRC-M116	40	Xylan-2	0.038	0.0375	0.041	0.021	0.0395	0.0365	0.026	0.015	0.035	0.022	0.0285	0.033	0.03	0.021	0.027	0.0175	0.027	0.0165	0.022	0.035	0.021	0.0245	0.017	0.031	0.0155	0.0225	0.026	0.026	0.0305	0.0215	0.0245	0.0335	0.047	0.026	0.027	0.015	0.037	0.0425	0.014	0.0335	0.039	0.024	0.0245	0.018	0.0245	0.034	0.0305
CCRC-M114	41	Xylan-2	0.038	0.0265	0.039	0.035	0.065	0.0455	0.048	0.045	0.0635	0.0285	0.027	0.0525	0.0505	0.038	0.048	0.0215	0.0485	0.0205	0.0395	0.0425	0.022	0.0175	0.0385	0.043	0.0175	0.02	0.0385	0.0385	0.4275	0.272	0.1555	0.095	0.13	0.0465	0.029	0.2895	0.3865	0.1175	0.1605	0.067	0.0335	0.0505	0.113	0.0435	0.0715	0.2405	0.3195
CCRC-M154	42	Xylan-2	0.0455	0.023	0.072	0.0275	0.05	0.0265	0.029	0.029	0.036	0.0265	0.0195	0.064	0.024	0.0345	0.0375	0.0215	0.0565	0.019	0.073	0.0385	0.037	0.0295	0.043	0.0295	0.018	0.0325	0.031	0.095	0.0795	0.048	0.106	0.051	0.0655	0.063	0.067	0.03	0.0775	0.0725	0.032	0.059	0.064	0.064	0.0515	0.046	0.1685	0.178	0.0815
CCRC-M150	43	Xylan-2	0.0365	0.0595	0.101	0.103	0.083	0.084	0.043	0.0435	0.0335	0.026	0.058	0.053	0.096	0.046	0.0785	0.0665	0.163	0.0715	0.228	0.194	0.197	0.079	0.121	0.1145	0.0565	0.244	0.313	0.2015	0.6025	0.5065	0.4375	0.277	0.366	0.1525	0.196	0.4085	0.4615	0.353	0.2825	0.254	0.099	0.217	0.236	0.2485	0.356	0.4135	0.7285
CCRC-M160	44	Xylan-3	0.0435	0.0415	0.0645	0.0915	0.039	0.0235	0.101	0.03	0.0445	0.0265	0.0405	0.0355	0.0325	0.0565	0.171	0.2015	0.2425	0.1825	0.146	0.1085	0.295	0.2615	0.249	0.144	0.2205	0.2495	0.378	0.252	0.6715	0.3635	0.5915	0.3725	0.5145	0.244	0.336	0.6115	0.628	0.528	0.438	0.386	0.133	0.317	0.2865	0.1775	0.4245	0.5235	0.908
CCRC-M137	45	Xylan-3	0.0595	0.0365	0.0625	0.0445	0.0215	0.0225	0.053	0.033	0.028	0.019	0.0225	0.036	0.036	0.0505	0.1775	0.208	0.192	0.111	0.109	0.2045	0.213	0.2255	0.215	0.127	0.101	0.2805	0.306	0.203	0.7205	0.6165	0.522	0.389	0.4015	0.129	0.243	0.62	0.8565	0.42	0.3275	0.396	0.1325	0.3225	0.3245	0.3505	0.6155	0.548	0.6745
CCRC-M152	46	Xylan-3	0.045	0.062	0.108	0.072	0.05	0.0405	0.083	0.0315	0.0315	0.016	0.0525	0.04	0.045	0.0345	0.1905	0.194	0.259	0.1245	0.173	0.2715	0.299	0.2265	0.2275	0.1855	0.1475	0.421	0.5035	0.3095	0.584	0.517	0.5275	0.381	0.4315	0.198	0.273	0.403	0.595	0.4655	0.273	0.3665	0.1925	0.395	0.218	0.2465	0.477	0.574	0.802
CCRC-M149	47	Xylan-3	0.073	0.077	0.139	0.158	0.087	0.1175	0.084	0.085	0.0705	0.0225	0.1335	0.0805	0.1225	0.051	0.211	0.1865	0.2225	0.13	0.1255	0.3235	0.23	0.193	0.2195	0.195	0.1545	0.3755	0.455	0.269	0.7755	0.707	0.564	0.4175	0.417	0.148	0.28	0.72	0.7585	0.4885	0.4565	0.401	0.198	0.3565	0.364	0.336	0.6165	0.5715	0.7595
CCRC-M144	48	Xylan-3	0.052	0.029	0.038	0.048	0.0225	0.019	0.046	0.0225	0.0335	0.025	0.022	0.0265	0.044	0.029	0.0475	0.0935	0.1315	0.029	0.0985	0.0685	0.16	0.0715	0.11	0.0645	0.1095	0.3025	0.2585	0.252	0.564	0.605	0.5675	0.373	0.3485	0.083	0.314	0.4775	0.62	0.3665	0.336	0.3845	0.1245	0.4035	0.262	0.2895	0.4735	0.525	0.7115
CCRC-M146	49	Xylan-3	0.029	0.035	0.045	0.059	0.0365	0.029	0.039	0.046	0.047	0.0215	0.0245	0.0325	0.0225	0.0555	0.103	0.1595	0.174	0.13	0.129	0.1525	0.269	0.1715	0.2225	0.1325	0.203	0.4845	0.4745	0.3625	0.623	0.642	0.5715	0.436	0.514	0.2345	0.456	0.5005	0.63	0.5145	0.3945	0.5375	0.257	0.616	0.234	0.3065	0.4855	0.5115	0.833
CCRC-M145	50	Xylan-3	0.0635	0.0335	0.073	0.0615	0.0275	0.04	0.076	0.027	0.045	0.0285	0.029	0.029	0.054	0.033	0.103	0.1725	0.2155	0.1315	0.192	0.188	0.193	0.162	0.2715	0.126	0.171	0.4555	0.4925	0.347	0.5705	0.613	0.6055	0.3995	0.4655	0.162	0.396	0.474	0.5705	0.41	0.312	0.4645	0.2445	0.52	0.2275	0.253	0.5035	0.4875	0.7815
CCRC-M155	51	Xylan-3	0.049	0.0355	0.0485	0.0955	0.043	0.041	0.039	0.0505	0.0455	0.0255	0.04	0.0405	0.027	0.0605	0.0885	0.06	0.0925	0.075	0.0955	0.0605	0.158	0.0635	0.085	0.058	0.139	0.199	0.231	0.1875	0.569	0.3355	0.55	0.3365	0.4125	0.125	0.3	0.488	0.63	0.4585	0.4575	0.371	0.099	0.342	0.215	0.156	0.4005	0.527	0.757
CCRC-M153	52	Xylan-4	0.038	0.019	0.0465	0.034	0.0425	0.017	0.033	0.0255	0.031	0.0145	0.0195	0.047	0.0225	0.03	0.106	0.082	0.109	0.046	0.0305	0.0355	0.126	0.1175	0.1055	0.034	0.038	0.0775	0.0515	0.093	0.497	0.35	0.355	0.1995	0.254	0.109	0.14	0.404	0.4745	0.2875	0.2385	0.1805	0.086	0.147	0.171	0.235	0.3045	0.3895	0.5805
CCRC-M151	53	Xylan-4	0.0295	0.02	0.0315	0.0485	0.0405	0.0435	0.031	0.0255	0.0265	0.019	0.018	0.0305	0.022	0.0355	0.081	0.0555	0.092	0.0375	0.0295	0.0505	0.123	0.0875	0.08	0.038	0.032	0.0655	0.04	0.0925	0.556	0.456	0.407	0.2255	0.284	0.0985	0.186	0.4465	0.5455	0.248	0.261	0.1875	0.083	0.147	0.1535	0.2445	0.3555	0.439	0.597
CCRC-M148	54	Xylan-4	0.0405	0.0275	0.036	0.036	0.032	0.045	0.044	0.031	0.033	0.019	0.0235	0.043	0.02	0.06	0.1085	0.073	0.0835	0.0615	0.051	0.029	0.109	0.121	0.096	0.038	0.029	0.0915	0.0645	0.089	0.539	0.4555	0.3365	0.2035	0.258	0.1345	0.143	0.418	0.5335	0.2575	0.2555	0.1895	0.1025	0.1415	0.2285	0.1935	0.3575	0.397	0.5725
CCRC-M140	55	Xylan-4	0.044	0.031	0.032	0.02	0.0245	0.016	0.073	0.025	0.035	0.024	0.0165	0.029	0.038	0.036	0.0335	0.0295	0.062	0.043	0.059	0.0245	0.049	0.05	0.046	0.0375	0.019	0.035	0.035	0.0285	0.654	0.6195	0.429	0.2315	0.478	0.117	0.184	0.5915	0.6885	0.1575	0.417	0.1245	0.0505	0.0775	0.2165	0.2495	0.4715	0.672	0.873
CCRC-M139	56	Xylan-4	0.0345	0.03	0.036	0.029	0.0185	0.017	0.079	0.027	0.0375	0.0225	0.02	0.0345	0.0375	0.0405	0.0275	0.0245	0.063	0.038	0.056	0.0335	0.1	0.041	0.025	0.0395	0.018	0.0385	0.036	0.043	0.6585	0.638	0.5215	0.3065	0.5845	0.141	0.255	0.5375	0.719	0.2475	0.386	0.216	0.061	0.0835	0.2525	0.293	0.5565	0.6615	0.9395
CCRC-M138	57	Xylan-4	0.0615	0.0315	0.0505	0.0325	0.0235	0.028	0.048	0.036	0.0415	0.031	0.018	0.0275	0.0415	0.052	0.1105	0.1025	0.1375	0.083	0.1025	0.11	0.141	0.143	0.1415	0.076	0.064	0.2495	0.2845	0.1995	0.3665	0.398	0.321	0.24	0.277	0.121	0.208	0.324	0.385	0.2685	0.149	0.262	0.1135	0.2715	0.142578	0.177506	0.288	0.3412	0.5315
CCRC-M170	58	Acetylated mannan	0.155	0.0255	0.0385	0.0345	0.019	0.018	0.021	0.026	0.023	0.014	0.014	0.018	0.02	0.018	0.022	0.015	0.019	0.025	0.028	0.021	0.03	0.012	0.02	0.025	0.016	0.02	0.04	0.02	0.014	0.012	0.015	0.014	0.018	0.014	0.02	0.012	0.015	0.014	0.014	0.016	0.016	0.016	0.016	0.016	0.015	0.019	0.016
LAMP	59	β-1,3-glucan	0.143	0.1495	0.127	0.2265	0.2405	0.141	0.1505	0.117	0.094	0.19	0.1495	0.105	0.1825	0.193	0.089	0.107	0.0985	0.112	0.2205	0.288	0.1415	0.028	0.0735	0.2035	0.1115	0.081	0.1685	0.1945	0.597	0.666	0.7985	0.633	0.694	0.7695	0.8095	0.631	0.8475	0.859	0.594	0.8615	0.8095	0.647	0.8195	0.8005	0.818	0.779	0.877
CCRC-M75	60	Galactomannan	0.0345	0.032	0.034	0.0245	0.0285	0.0195	0.026	0.013	0.0235	0.033	0.02	0.03	0.029	0.0505	0.045	0.021	0.047	0.018	0.05	0.0425	0.028	0.0195	0.035	0.041	0.012	0.0275	0.0385	0.0425	0.0285	0.0325	0.0485	0.0285	0.041	0.207	0.033	0.0235	0.024	0.034	0.017	0.048	0.0365	0.031	0.0265	0.027	0.0515	0.031	0.04
CCRC-M70	61	Galactomannan	0.0225	0.0485	0.033	0.022	0.037	0.0175	0.012	0.0125	0.0275	0.032	0.014	0.0285	0.0375	0.0825	0.0305	0.0305	0.0565	0.0495	0.052	0.045	0.026	0.0235	0.0325	0.025	0.016	0.028	0.033	0.0765	0.0225	0.0275	0.033	0.025	0.0395	0.2255	0.027	0.0185	0.0155	0.0425	0.014	0.0345	0.0425	0.0295	0.0355	0.03	0.0475	0.023	0.0445
CCRC-M74	62	Galactomannan	0.0285	0.031	0.046	0.0255	0.0285	0.0355	0.025	0.019	0.0235	0.0335	0.0175	0.041	0.031	0.049	0.05	0.03	0.0435	0.022	0.0745	0.0345	0.025	0.022	0.0275	0.0325	0.0185	0.028	0.041	0.0385	0.022	0.064	0.0495	0.0245	0.038	0.222	0.033	0.0225	0.021	0.0445	0.0185	0.0385	0.0495	0.033	0.0285	0.0295	0.052	0.033	0.056
CCRC-M131	63	HG Backbone	0.6545	0.6995	0.9385	0.544	0.69	0.9765	0.51	0.341	0.044	0.029	0.3035	0.2265	0.5295	0.0755	0.574	0.668	0.6325	0.519	0.998	0.959	0.734	0.5675	0.588	0.788	0.387	0.793	1.046	0.691	0.595	0.6725	0.6015	0.4845	0.4555	0.098	0.26	0.4165	0.6345	0.54	0.4255	0.5	0.0985	0.5045	0.17	0.29	0.4735	0.4465	0.7865
CCRC-M38	64	HG Backbone	0.748	0.739	0.8355	0.4235	0.6325	0.7795	0.451	0.231	0.1185	0.054	0.2985	0.1895	0.4115	0.1075	0.6315	0.603	0.622	0.43	0.9775	0.852	0.737	0.6255	0.639	0.861	0.34	0.735	0.886	0.631	0.7945	0.7405	0.759	0.569	0.4775	0.2945	0.245	0.461	0.785	0.699	0.4585	0.5115	0.135	0.367	0.3275	0.335	0.6075	0.591	0.8305
JIM5	65	HG Backbone	0.915	0.893	0.9885	0.6045	0.6765	1.1735	0.427	0.337	0.081	0.0615	0.3405	0.214	0.519	0.0805	0.864	0.841	0.6225	0.673	1.124	1.162	1.134	0.914	0.8125	0.9385	0.657	0.883	1.232	0.6985	0.849	0.9105	0.791	0.3625	0.4245	0.1675	0.383	0.873	0.9145	0.856	0.369	0.435	0.1065	0.269	0.384	0.4525	0.5775	0.539	0.9115
JIM136	66	HG Backbone	0.853	0.385	0.75	0.3105	0.078	0.0425	0.018	0.0205	0.183	0.0425	0.0345	0.0185	0.0525	0.05	0.0615	0.0265	0.072	0.02	0.0335	0.511	0.026	0.046	0.0265	0.0315	0.0165	0.0215	0.029	0.0655	0.0595	0.04	0.036	0.0295	0.0435	0.051	0.036	0.0395	0.0315	0.0465	0.0275	0.035	0.066	0.073	0.0655	0.0235	0.048	0.032	0.033
JIM7	67	HG Backbone	0.7445	0.187	0.6555	0.4035	0.301	0.3985	0.088	0.135	0.5375	0.071	0.329	0.052	0.371	0.0585	0.096	0.038	0.081	0.043	0.0835	0.056	0.045	0.0645	0.062	0.076	0.034	0.062	0.0735	0.087	0.089	0.074	0.0705	0.057	0.0495	0.1025	0.052	0.0355	0.073	0.094	0.034	0.0385	0.088	0.0585	0.055	0.0295	0.047	0.0565	0.0385
CCRC-M34	68	HG Backbone	0.191	0.146	0.212	0.1105	0.065	0.032	0.022	0.0235	0.098	0.0425	0.0145	0.059	0.043	0.073	0.084	0.073	0.0365	0.0225	0.0715	0.0165	0.022	0.0235	0.0465	0.051	0.0115	0.0485	0.061	0.024	0.0175	0.073	0.0495	0.0195	0.04	0.2665	0.02	0.0205	0.0305	0.0535	0.018	0.021	0.044	0.022	0.037	0.028	0.0435	0.0335	0.0375
CCRC-M69	69	RG-I Backbone	0.1835	0.333	0.368	0.267	0.2185	0.4515	0.303	0.154	0.0645	0.041	0.251	0.399	0.614	0.408	0.4885	0.5835	0.648	0.353	0.4005	0.764	0.658	0.4685	0.5445	0.248	0.2945	0.7135	0.935	0.654	0.593	0.7035	0.6375	0.117	0.0655	0.357	0.124	0.316	0.45	0.184	0.1175	0.338	0.144	0.3195	0.1815	0.3645	0.5215	0.3	0.1375
CCRC-M35	70	RG-I Backbone	0.2835	0.4235	0.5325	0.412	0.319	0.505	0.425	0.1525	0.1235	0.1305	0.304	0.564	0.593	0.4995	0.639	0.5805	0.774	0.482	0.544	0.8465	0.712	0.6095	0.586	0.4915	0.3885	0.917	0.9995	0.7715	0.764	0.674	0.675	0.1625	0.094	0.2865	0.161	0.465	0.76	0.4645	0.1775	0.4055	0.19	0.4525	0.2465	0.398	0.5715	0.471	0.179
CCRC-M36	71	RG-I Backbone	0.271	0.396	0.319	0.3705	0.297	0.5345	0.391	0.127	0.1295	0.0685	0.298	0.6325	0.5875	0.519	0.594	0.628	0.7595	0.4745	0.4615	0.8075	0.695	0.545	0.593	0.4305	0.389	0.8655	0.933	0.6825	0.642	0.6755	0.6885	0.1335	0.092	0.2445	0.119	0.4615	0.7915	0.4765	0.197	0.4245	0.1485	0.362	0.23	0.43	0.5765	0.5275	0.149
CCRC-M14	72	RG-I Backbone	0.397	0.6625	0.6095	0.5475	0.47	0.6575	0.504	0.184	0.275	0.354	0.3415	0.8835	0.753	0.591	0.6785	0.7325	0.8145	0.6325	0.738	0.91	0.814	0.617	0.525	0.5305	0.3805	0.9125	1.0145	0.94	0.7595	0.816	0.6485	0.3815	0.2545	0.3435	0.22	0.559	0.84	0.7155	0.278	0.562	0.1505	0.6415	0.216	0.4225	0.4805	0.5535	0.461
CCRC-M129	73	RG-I Backbone	0.1475	0.214	0.395	0.1615	0.235	0.2315	0.263	0.075	0.051	0.056	0.084	0.2875	0.426	0.296	0.2475	0.4315	0.4805	0.252	0.321	0.627	0.552	0.329	0.275	0.291	0.1665	0.324	0.728	0.5395	0.361	0.5125	0.3285	0.118	0.077	0.081	0.179	0.1885	0.304	0.28	0.082	0.3185	0.1675	0.429	0.0835	0.172	0.2075	0.192	0.179
CCRC-M72	74	RG-I Backbone	0.232	0.3545	0.5245	0.34	0.233	0.5455	0.337	0.125	0.093	0.0785	0.2305	0.4825	0.6525	0.466	0.5835	0.5275	0.704	0.4565	0.443	0.708	0.61	0.4275	0.5145	0.318	0.306	0.7195	0.782	0.71	0.413	0.582	0.564	0.1465	0.12	0.3155	0.157	0.423	0.4835	0.349	0.1555	0.346	0.213	0.441	0.318	0.3895	0.5135	0.342	0.17
CCRC-M40	75	Linseed Mucilage RG-I	0.504	0.603	0.5575	0.6335	0.6655	0.565	0.545	0.4755	0.554	0.7345	0.3355	0.77	0.594	0.8265	0.405	0.2765	0.526	0.4745	0.6325	0.521	0.546	0.25	0.393	0.633	0.1985	0.3705	0.5625	0.684	0.4935	0.3985	0.544	0.6285	0.7	0.8335	0.522	0.305	0.386	0.706	0.365	0.612	0.67	0.6245	0.576	0.5205	0.4585	0.668	0.6415
CCRC-M98	76	Physcomitrella Pectin	0.0695	0.049	0.029	0.042	0.0905	0.0225	0.046	0.0175	0.0725	0.0415	0.0195	0.04	0.027	0.085	0.0415	0.0535	0.063	0.04	0.0675	0.037	0.039	0.0315	0.0545	0.061	0.0195	0.0445	0.095	0.0665	0.0415	0.104	0.044	0.0355	0.071	0.3435	0.036	0.0295	0.035	0.0525	0.019	0.055	0.048	0.046	0.0375	0.034	0.0505	0.041	0.0385
CCRC-M94	77	Physcomitrella Pectin	0.0405	0.0825	0.0405	0.0315	0.051	0.0415	0.026	0.016	0.047	0.027	0.0195	0.0285	0.033	0.054	0.0935	0.0205	0.0915	0.046	0.067	0.032	0.051	0.029	0.0625	0.047	0.0165	0.063	0.045	0.067	0.249	0.036	0.058	0.035	0.053	0.218	0.039	0.0225	0.0465	0.057	0.019	0.0415	0.0535	0.039	0.031	0.0245	0.033	0.0425	0.058
CCRC-M5	78	RG-Ia	0.0395	0.039	0.0595	0.066	0.0735	0.047	0.053	0.021	0.0415	0.0595	0.0225	0.0435	0.062	0.0765	0.044	0.0385	0.0685	0.061	0.1045	0.0585	0.046	0.024	0.0565	0.056	0.033	0.066	0.08	0.0895	0.0535	0.0505	0.071	0.0575	0.1505	0.251	0.06	0.0405	0.047	0.0555	0.036	0.1225	0.065	0.112	0.051	0.0405	0.114	0.12	0.1015
CCRC-M2	79	RG-Ia	0.038	0.051	0.046	0.1385	0.094	0.0435	0.138	0.0335	0.037	0.0875	0.057	0.1125	0.0775	0.2495	0.067	0.0265	0.0955	0.1555	0.119	0.059	0.151	0.0365	0.0875	0.1265	0.09	0.087	0.088	0.326	0.058	0.0555	0.0665	0.163	0.114	0.2935	0.18	0.046	0.048	0.075	0.079	0.0895	0.082	0.2225	0.0575	0.0685	0.145	0.2965	0.097
CCRC-M23	80	RG-Ib	0.066	0.0815	0.042	0.0275	0.03	0.0275	0.03	0.089	0.0745	0.0415	0.0405	0.0425	0.0465	0.0825	0.1865	0.0255	0.0305	0.0285	0.0685	0.0615	0.063	0.0155	0.0415	0.172	0.0175	0.131	0.179	0.0485	0.5485	0.4935	0.161	0.042	0.0735	0.1805	0.094	0.122	0.2675	0.052	0.0965	0.0645	0.026	0.0525	0.1805	0.409	0.273	0.2745	0.199
CCRC-M17	81	RG-Ib	0.0465	0.07	0.082	0.0515	0.077	0.0365	0.037	0.0735	0.066	0.0685	0.0315	0.083	0.0705	0.0785	0.0585	0.065	0.0955	0.049	0.1765	0.0955	0.078	0.0385	0.091	0.094	0.026	0.133	0.1855	0.1025	0.063	0.195	0.1765	0.053	0.0885	0.221	0.052	0.1105	0.1075	0.071	0.043	0.064	0.051	0.079	0.041	0.0935	0.1365	0.0695	0.088
CCRC-M19	82	RG-Ib	0.033	0.0405	0.0425	0.0195	0.038	0.024	0.02	0.021	0.035	0.0385	0.0165	0.0285	0.03	0.0325	0.0425	0.038	0.0585	0.0185	0.0655	0.0255	0.023	0.021	0.0355	0.0415	0.02	0.09	0.075	0.0445	0.029	0.0485	0.085	0.026	0.0515	0.1945	0.029	0.017	0.0405	0.0485	0.02	0.038	0.0265	0.034	0.032	0.0205	0.046	0.0385	0.059
CCRC-M18	83	RG-Ib	0.0215	0.0275	0.031	0.022	0.041	0.0315	0.018	0.013	0.029	0.0355	0.016	0.021	0.047	0.0505	0.0745	0.2515	0.079	0.0475	0.3105	0.1895	0.21	0.1685	0.241	0.2405	0.067	0.31	0.3365	0.1935	0.532	0.5595	0.488	0.099	0.131	0.274	0.123	0.2325	0.3815	0.318	0.175	0.1305	0.0215	0.094	0.1955	0.457	0.4895	0.2385	0.1985
CCRC-M56	84	RG-Ib	0.054	0.0305	0.0425	0.0215	0.0565	0.025	0.042	0.0175	0.042	0.038	0.033	0.027	0.041	0.056	0.031	0.025	0.048	0.0145	0.063	0.0345	0.043	0.014	0.036	0.0325	0.0215	0.0245	0.034	0.0325	0.039	0.0655	0.082	0.028	0.049	0.195	0.056	0.0255	0.035	0.032	0.0275	0.0385	0.0405	0.035	0.025	0.026	0.0415	0.0385	0.1195
CCRC-M16	85	RG-Ib	0.0325	0.022	0.0365	0.0245	0.0415	0.0295	0.062	0.175	0.036	0.0335	0.277	0.0395	0.041	0.042	0.1405	0.2815	0.052	0.107	0.3155	0.3035	0.129	0.076	0.234	0.103	0.0565	0.607	0.8245	0.092	0.0405	0.08	0.1315	0.0355	0.05	0.209	0.045	0.1005	0.1675	0.0285	0.036	0.04	0.032	0.057	0.0355	0.0365	0.157	0.0285	0.0515
JIM137	86	RG-Ic	0.8325	0.417	0.7565	0.334	0.109	0.0395	0.023	0.024	0.24	0.042	0.0405	0.023	0.0575	0.052	0.0645	0.021	0.0515	0.0105	0.027	0.401	0.021	0.0225	0.03	0.0335	0.0155	0.0235	0.0305	0.058	0.052	0.0305	0.034	0.0235	0.0325	0.05	0.029	0.034	0.02	0.0415	0.021	0.0515	0.392	0.068	0.0525	0.0235	0.047	0.04	0.0325
JIM101	87	RG-Ic	0.0925	0.1135	0.178	0.1705	0.2715	0.0645	0.067	0.058	0.067	0.5135	0.0725	0.039	0.046	0.0345	0.0655	0.0265	0.0655	0.03	0.2265	0.601	0.072	0.035	0.035	0.319	0.0225	0.032	0.0515	0.0905	0.0895	0.036	0.046	0.048	0.1475	0.082	0.058	0.028	0.0415	0.432	0.027	0.0395	0.0725	0.0575	0.071	0.0265	0.029	0.0335	0.1685
CCRC-M61	88	RG-Ic	0.158	0.0935	0.165	0.1195	0.122	0.0385	0.035	0.0475	0.0405	0.2615	0.025	0.035	0.039	0.0705	0.0405	0.0415	0.0465	0.02	0.259	0.0305	0.028	0.013	0.04	0.321	0.018	0.0365	0.0395	0.0405	0.054	0.044	0.0515	0.027	0.225	0.2605	0.028	0.0235	0.0335	0.3775	0.0215	0.054	0.0465	0.0365	0.0305	0.025	0.0425	0.037	0.2465
CCRC-M30	89	RG-Ic	0.094	0.207	0.072	0.051	0.0595	0.109	0.21	0.1205	0.0775	0.094	0.1575	0.1095	0.19	0.269	0.1115	0.1295	0.262	0.113	0.1405	0.074	0.219	0.086	0.1235	0.166	0.109	0.137	0.159	0.244	0.1595	0.2125	0.156	0.077	0.1375	0.215	0.159	0.15	0.0565	0.0695	0.165	0.1235	0.0635	0.1015	0.082	0.1655	0.1205	0.1075	0.082
CCRC-M60	90	RG-I/AG	0.512	0.617	0.665	0.6295	0.7275	0.514	0.526	0.462	0.6165	0.718	0.343	0.815	0.763	0.856	0.287	0.175	0.52	0.4515	0.561	0.364	0.549	0.1635	0.2815	0.6305	0.1275	0.3535	0.4935	0.7605	0.535	0.326	0.406	0.222	0.4105	0.344	0.264	0.331	0.375	0.4135	0.2295	0.306	0.231	0.412	0.226	0.238	0.3435	0.344	0.3085
CCRC-M41	91	RG-I/AG	0.366	0.452	0.4575	0.4055	0.5695	0.3905	0.411	0.3255	0.513	0.567	0.223	0.6295	0.549	0.7495	0.203	0.18	0.4045	0.278	0.535	0.3815	0.436	0.1715	0.2515	0.402	0.114	0.32	0.4655	0.509	0.298	0.2725	0.264	0.2525	0.409	0.4615	0.223	0.193	0.18	0.3475	0.171	0.2455	0.2555	0.3235	0.18	0.169	0.1555	0.3315	0.31
CCRC-M80	92	RG-I/AG	0.5105	0.7065	0.751	0.9335	0.85	0.787	0.755	0.4995	0.793	0.928	0.4675	1.113	0.988	1.0195	0.4945	0.231	0.6405	0.641	0.818	0.7195	0.719	0.3965	0.4775	0.847	0.211	0.69	0.7045	1.0305	0.6265	0.5935	0.425	0.4085	0.524	0.4755	0.337	0.4925	0.5205	0.539	0.316	0.4575	0.307	0.4565	0.2715	0.266	0.367	0.461	0.414
CCRC-M79	93	RG-I/AG	0.595	0.7745	0.839	0.8885	0.8035	0.8395	0.747	0.583	0.698	0.8955	0.5735	1.0305	0.942	0.8825	0.474	0.2265	0.655	0.535	0.8675	0.6895	0.764	0.378	0.4965	0.7665	0.2525	0.6635	0.811	0.9305	0.545	0.378	0.531	0.301	0.5125	0.411	0.268	0.5715	0.444	0.447	0.3635	0.341	0.225	0.3625	0.199	0.339	0.4425	0.4505	0.337
CCRC-M44	94	RG-I/AG	0.398	0.3905	0.483	0.6235	0.612	0.5265	0.443	0.508	0.56	0.489	0.2795	0.7565	0.719	0.7645	0.1565	0.1115	0.2875	0.178	0.3165	0.3145	0.359	0.1265	0.251	0.3465	0.1325	0.3025	0.3925	0.584	0.152	0.173	0.113	0.143	0.209	0.2095	0.102	0.111	0.158	0.21	0.1295	0.203	0.1165	0.2035	0.0715	0.0735	0.056	0.088	0.123
CCRC-M33	95	RG-I/AG	0.428	0.561	0.5665	0.595	0.551	0.4415	0.462	0.506	0.5235	0.572	0.3225	0.734	0.621	0.7665	0.18	0.1135	0.349	0.214	0.3255	0.295	0.325	0.131	0.222	0.411	0.122	0.2895	0.3825	0.3745	0.165	0.1435	0.141	0.1825	0.315	0.264	0.123	0.1285	0.125	0.2005	0.1335	0.2215	0.0925	0.21	0.0865	0.0715	0.1165	0.1185	0.1515
CCRC-M32	96	RG-I/AG	0.264	0.486	0.458	0.425	0.4735	0.3135	0.368	0.4365	0.4045	0.383	0.2315	0.626	0.483	0.648	0.1075	0.1785	0.2735	0.136	0.227	0.182	0.278	0.0635	0.1575	0.2585	0.066	0.1845	0.2375	0.535	0.1095	0.0985	0.078	0.1135	0.197	0.221	0.073	0.089	0.07	0.129	0.108	0.144	0.0645	0.115	0.0585	0.049	0.0535	0.077	0.1035
CCRC-M13	97	RG-I/AG	0.411	0.8095	0.724	0.8135	0.851	0.628	0.675	0.58	0.688	0.8465	0.3805	0.8585	0.947	0.8975	0.3755	0.2355	0.6135	0.5255	0.762	0.5585	0.685	0.314	0.437	0.6655	0.207	0.641	0.7905	0.989	0.486	0.4215	0.2925	0.3555	0.497	0.3485	0.253	0.311	0.3345	0.503	0.3	0.4205	0.2565	0.3865	0.162	0.2765	0.3245	0.369	0.331
CCRC-M42	98	RG-I/AG	0.3725	0.463	0.502	0.543	0.531	0.3755	0.433	0.516	0.5095	0.519	0.3	0.7	0.5505	0.7155	0.1605	0.1295	0.311	0.2025	0.353	0.3005	0.39	0.101	0.2475	0.3875	0.0895	0.278	0.3405	0.3425	0.1535	0.1665	0.1385	0.149	0.241	0.27	0.103	0.1385	0.102	0.229	0.1225	0.173	0.1085	0.1725	0.0685	0.0715	0.063	0.1065	0.128
CCRC-M24	99	RG-I/AG	0.516	0.63	0.6095	0.71	0.73	0.656	0.574	0.472	0.742	0.7925	0.3115	0.9905	0.8165	0.9695	0.375	0.174	0.5895	0.4495	0.691	0.5635	0.606	0.2745	0.444	0.7075	0.183	0.5625	0.6925	0.905	0.575	0.337	0.43	0.4305	0.714	0.5805	0.453	0.276	0.46	0.489	0.2565	0.5115	0.4325	0.6835	0.3535	0.295	0.354	0.5085	0.6035
CCRC-M12	100	RG-I/AG	0.3895	0.844	0.7115	0.744	0.302	0.5405	0.55	0.636	0.635	0.505	0.6045	0.7315	0.7535	0.807	0.18	0.183	0.468	0.285	0.376	0.361	0.492	0.136	0.22	0.4335	0.11	0.3765	0.544	0.853	0.173	0.21	0.159	0.2845	0.3365	0.304	0.142	0.123	0.124	0.274	0.1985	0.2435	0.115	0.2225	0.065	0.0915	0.085	0.1645	0.198
CCRC-M7	101	RG-I/AG	0.45	0.823	0.678	0.6755	0.8355	0.714	0.659	0.6655	0.618	0.555	0.701	0.765	0.8455	0.837	0.154	0.1145	0.403	0.3055	0.4075	0.3555	0.543	0.1925	0.2615	0.491	0.22	0.429	0.5155	0.919	0.175	0.16	0.1415	0.173	0.2735	0.244	0.103	0.162	0.1855	0.253	0.137	0.234	0.098	0.1855	0.084	0.0705	0.1175	0.1415	0.1725
CCRC-M77	102	RG-I/AG	0.31	0.5345	0.66	0.573	0.5225	0.4755	0.462	0.549	0.3965	0.504	0.4705	0.8135	0.5625	0.5455	0.132	0.0795	0.283	0.183	0.42	0.2475	0.441	0.0985	0.18	0.3895	0.0835	0.2545	0.338	0.7835	0.259	0.1665	0.1635	0.0365	0.096	0.2165	0.061	0.243	0.12	0.1125	0.194	0.0465	0.046	0.0395	0.098	0.184	0.251	0.226	0.161
CCRC-M25	103	RG-I/AG	0.581	0.6075	0.636	0.744	0.622	0.6385	0.607	0.5365	0.7455	0.803	0.349	0.906	0.803	0.9735	0.3505	0.2315	0.613	0.5105	0.712	0.589	0.605	0.2565	0.423	0.705	0.2105	0.5735	0.596	0.9	0.5395	0.3675	0.4435	0.4655	0.762	0.5875	0.481	0.358	0.4715	0.5195	0.291	0.5605	0.3615	0.6895	0.4515	0.353	0.3715	0.55	0.635
CCRC-M9	104	RG-I/AG	0.4365	0.626	0.6445	0.6605	0.794	0.544	0.564	0.4615	0.569	0.8105	0.3055	0.6205	0.7305	0.849	0.449	0.3425	0.6975	0.556	0.762	0.533	0.579	0.3695	0.4025	0.607	0.194	0.532	0.644	0.8325	0.595	0.4925	0.4075	0.41	0.581	0.63	0.44	0.3785	0.523	0.606	0.3565	0.4525	0.494	0.5075	0.4055	0.3875	0.4555	0.5725	0.51
CCRC-M128	105	RG-I/AG	0.379	0.6	0.611	0.647	0.7135	0.5165	0.577	0.587	0.655	0.6125	0.319	0.754	0.6725	0.8405	0.2215	0.116	0.5205	0.3135	0.4895	0.38	0.514	0.169	0.299	0.59	0.1485	0.313	0.4395	0.718	0.278	0.205	0.307	0.2435	0.41	0.1945	0.271	0.201	0.198	0.402	0.211	0.2755	0.234	0.4125	0.193	0.143	0.178	0.271	0.2855
CCRC-M126	106	RG-I/AG	0.456	0.8055	0.7435	0.852	0.966	0.7055	0.771	0.7875	0.81	0.81	0.484	1.006	0.8465	1.0075	0.25	0.1325	0.5575	0.3755	0.593	0.5265	0.666	0.2295	0.3615	0.6615	0.243	0.5115	0.683	0.9035	0.223	0.2935	0.203	0.2285	0.31	0.0995	0.192	0.219	0.159	0.355	0.2805	0.2655	0.126	0.292	0.094	0.1015	0.087	0.1465	0.191
CCRC-M134	107	RG-I/AG	0.7395	0.862	0.911	0.96	0.904	0.8475	0.858	0.731	0.9055	0.971	0.6095	1.014	1.0355	1.112	0.493	0.2405	0.695	0.549	0.8825	0.723	0.846	0.3835	0.5155	0.7425	0.2945	0.7315	0.875	1.007	0.5345	0.537	0.4555	0.371	0.5405	0.2475	0.364	0.4275	0.406	0.518	0.368	0.451	0.2945	0.5525	0.1895	0.2575	0.3085	0.3	0.354
CCRC-M125	108	RG-I/AG	0.459	0.6445	0.5725	0.7105	0.6955	0.5445	0.537	0.6295	0.725	0.4895	0.3625	0.842	0.678	0.8345	0.2105	0.1585	0.4055	0.2745	0.4165	0.332	0.508	0.1705	0.268	0.479	0.127	0.3255	0.4485	0.6865	0.239	0.2025	0.2005	0.2365	0.3585	0.202	0.192	0.171	0.1775	0.2915	0.1855	0.255	0.186	0.332	0.1695	0.135	0.1175	0.199	0.2445
CCRC-M123	109	RG-I/AG	0.5485	0.7605	0.771	0.8675	0.974	0.784	0.719	0.741	0.7845	0.804	0.4575	1.0455	0.8945	1.0115	0.416	0.2155	0.6455	0.6345	0.878	0.692	0.635	0.377	0.4635	0.7465	0.206	0.6415	0.801	0.9085	0.5385	0.4	0.395	0.203	0.4235	0.199	0.231	0.365	0.389	0.436	0.251	0.2875	0.2005	0.41	0.2495	0.263	0.3185	0.397	0.323
CCRC-M122	110	RG-I/AG	0.4935	0.797	0.709	0.8235	0.9845	0.761	0.691	0.684	0.7265	0.802	0.457	0.9455	0.889	1.0675	0.4025	0.2255	0.6325	0.597	0.7975	0.6955	0.668	0.3485	0.4825	0.769	0.2165	0.6105	0.785	0.9135	0.5015	0.4655	0.4325	0.267	0.469	0.265	0.283	0.379	0.3675	0.4535	0.285	0.3745	0.2475	0.474	0.2655	0.3195	0.2745	0.431	0.388
CCRC-M121	111	RG-I/AG	0.605	0.772	0.79	0.8095	0.782	0.7815	0.65	0.5175	0.7625	0.846	0.4265	0.972	0.9365	0.8225	0.3985	0.1795	0.6695	0.5255	0.7625	0.6415	0.614	0.335	0.419	0.74	0.192	0.677	0.7615	0.9065	0.446	0.437	0.4705	0.306	0.4875	0.2595	0.271	0.3155	0.2695	0.469	0.3455	0.346	0.264	0.379	0.2795	0.2865	0.3545	0.376	0.309
CCRC-M112	112	RG-I/AG	0.3875	0.632	0.703	0.687	0.411	0.3095	0.397	0.679	0.6105	0.26	0.392	0.786	0.4875	0.5825	0.1115	0.1405	0.2745	0.1305	0.1925	0.1835	0.312	0.072	0.169	0.3775	0.1535	0.2425	0.2535	0.7095	0.1925	0.1235	0.1705	0.073	0.168	0.0285	0.045	0.0445	0.147	0.1515	0.1265	0.104	0.047	0.087	0.059	0.0655	0.059	0.06	0.162
CCRC-M21	113	RG-I/AG	0.5465	0.833	0.7365	0.7665	0.889	0.616	0.62	0.6925	0.6815	0.6675	0.4155	0.9985	0.7905	0.8045	0.2425	0.35	0.5775	0.3795	0.5185	0.4785	0.592	0.195	0.3315	0.618	0.155	0.528	0.61	0.861	0.1915	0.2675	0.191	0.194	0.3225	0.2625	0.165	0.154	0.133	0.334	0.1795	0.21	0.1035	0.208	0.0995	0.1315	0.087	0.169	0.185
JIM131	114	RG-I/AG	0.458	0.8205	0.678	0.732	0.5535	0.68	0.615	0.7895	0.787	0.5805	0.5705	0.7635	0.705	0.63	0.3405	0.2325	0.4005	0.379	0.5315	0.953	0.737	0.2195	0.354	0.599	0.2105	0.327	0.589	0.8505	0.5	0.4215	0.371	0.1255	0.1765	0.0975	0.144	0.47	0.3045	0.37	0.382	0.1215	0.1015	0.1695	0.249	0.189	0.305	0.2355	0.1235
CCRC-M22	115	RG-I/AG	0.537	0.806	0.692	0.7625	0.8105	0.502	0.525	0.6445	0.5915	0.731	0.3075	0.8575	0.682	0.668	0.472	0.411	0.6595	0.577	0.7795	0.49	0.494	0.4545	0.471	0.724	0.2585	0.627	0.6495	0.8535	0.7395	0.6655	0.5955	0.4445	0.5665	0.413	0.222	0.4755	0.6755	0.7265	0.4085	0.463	0.2535	0.323	0.2745	0.3885	0.5615	0.7855	0.55
JIM132	116	RG-I/AG	0.141	0.428	0.287	0.3425	0.3265	0.299	0.247	0.4235	0.342	0.3665	0.219	0.3335	0.348	0.3215	0.105	0.038	0.115	0.0775	0.1555	0.522	0.111	0.0735	0.046	0.158	0.0405	0.0385	0.159	0.3225	0.1955	0.1335	0.1665	0.0755	0.088	0.1055	0.052	0.0855	0.0935	0.188	0.072	0.071	0.088	0.144	0.1205	0.0715	0.1205	0.149	0.073
JIM1	117	RG-I/AG	0.1405	0.3515	0.392	0.338	0.523	0.602	0.494	0.6805	0.265	0.4315	0.282	0.4835	0.667	0.678	0.129	0.048	0.3135	0.1465	0.4005	0.486	0.476	0.139	0.165	0.497	0.1665	0.215	0.511	0.6725	0.198	0.0865	0.207	0.127	0.184	0.2715	0.212	0.1605	0.1055	0.2705	0.2775	0.148	0.214	0.311	0.135	0.0915	0.141	0.1285	0.1545
CCRC-M15	118	RG-I/AG	0.1405	0.2785	0.214	0.249	0.395	0.2435	0.316	0.2235	0.346	0.407	0.115	0.355	0.376	0.452	0.132	0.0835	0.2455	0.1415	0.192	0.258	0.228	0.1165	0.1505	0.302	0.0555	0.103	0.1745	0.3125	0.226	0.171	0.1455	0.1835	0.2775	0.3415	0.138	0.1035	0.1925	0.1985	0.062	0.17	0.1325	0.22	0.105	0.0835	0.1145	0.18	0.2045
CCRC-M8	119	RG-I/AG	0.406	0.545	0.559	0.671	0.8415	0.567	0.553	0.4305	0.5505	0.7955	0.281	0.5805	0.71	0.8475	0.33	0.2065	0.5745	0.47	0.644	0.602	0.544	0.262	0.416	0.5535	0.199	0.467	0.6245	0.8145	0.5345	0.347	0.469	0.6	0.7255	0.828	0.524	0.322	0.468	0.624	0.314	0.614	0.766	0.702	0.5855	0.4105	0.437	0.775	0.669
MH4.3E5	120	RG-I/AG	0.572	0.562	0.5135	0.8335	0.6865	0.439	0.623	0.623	0.765	0.7105	0.532	0.81	0.647	0.8835	0.386	0.1865	0.65	0.646	0.6525	0.483	0.708	0.2465	0.366	0.5935	0.3285	0.466	0.524	0.6255	0.4165	0.3325	0.4495	0.819	0.617	0.5825	0.549	0.3465	0.4055	0.677	0.5395	0.585	0.5525	0.731	0.395	0.287	0.3635	0.674	0.593
JIM16	121	RG-I/AG	0.1155	0.0875	0.135	0.2565	0.205	0.2675	0.287	0.3605	0.1525	0.3055	0.111	0.148	0.2785	0.222	0.0875	0.037	0.113	0.082	0.1805	0.272	0.293	0.057	0.0615	0.083	0.0325	0.0685	0.199	0.2815	0.078	0.0555	0.0605	0.069	0.0775	0.1255	0.093	0.054	0.0685	0.088	0.0405	0.073	0.2085	0.13	0.07	0.0315	0.046	0.0485	0.0625
JIM93	122	AG-1	0.0875	0.1935	0.1165	0.2155	0.224	0.502	0.35	0.323	0.2305	0.193	0.293	0.679	0.7555	0.608	0.358	0.1605	0.7245	0.501	0.6965	1.257	0.924	0.188	0.3315	0.348	0.142	0.49	0.952	0.855	0.1785	0.1815	0.2625	0.5685	0.4715	1.009	0.644	0.106	0.17	0.328	0.296	0.423	0.757	0.9495	0.079	0.0275	0.0395	0.039	0.049
JIM94	123	AG-1	0.099	0.211	0.1385	0.185	0.2265	0.539	0.381	0.2945	0.259	0.205	0.2965	0.652	0.7795	0.5995	0.3345	0.1715	0.727	0.5105	0.7025	1.2325	0.901	0.1945	0.3465	0.312	0.142	0.52	0.998	0.8885	0.178	0.1875	0.2895	0.5545	0.473	0.964	0.643	0.109	0.1855	0.301	0.2985	0.4055	0.725	0.9185	0.094	0.031	0.046	0.042	0.0555
JIM11	124	AG-1	0.121	0.085	0.074	0.168	0.189	0.233	0.1	0.237	0.3035	0.209	0.3545	0.5905	0.802	0.4785	0.4285	0.16	0.7465	0.46	0.613	0.7865	0.757	0.312	0.422	0.4735	0.185	0.514	0.952	0.855	0.23	0.2715	0.3255	0.5785	0.4405	0.9595	0.62	0.2425	0.2775	0.4595	0.4685	0.464	0.71	0.937	0.073	0.029	0.0385	0.059	0.0545
MAC204	125	AG-1	0.2315	0.412	0.3075	0.4675	0.4125	0.8	0.465	0.419	0.471	0.4455	0.347	0.5205	0.826	0.7765	0.3045	0.207	0.583	0.4185	0.649	1.088	0.707	0.217	0.3295	0.39	0.164	0.4045	0.8045	0.725	0.247	0.322	0.3905	0.5835	0.566	0.9625	0.719	0.1645	0.23	0.5355	0.325	0.457	0.8475	0.875	0.1	0.0535	0.0745	0.138	0.0875
JIM20	126	AG-1	0.268	0.4445	0.3185	0.4285	0.494	0.582	0.472	0.512	0.5305	0.4995	0.371	0.679	0.7885	0.742	0.4525	0.284	0.692	0.525	0.644	1.0365	0.732	0.3465	0.419	0.446	0.259	0.421	0.837	0.82	0.4125	0.396	0.5505	0.722	0.5345	1.085	0.689	0.2345	0.358	0.6275	0.4355	0.5685	0.8775	0.885	0.1335	0.0655	0.134	0.153	0.1395
JIM14	127	AG-2	0.261	0.142	0.3605	0.546	0.284	0.582	0.566	0.503	0.4625	0.379	0.3805	0.5165	0.7665	0.571	0.21	0.089	0.376	0.213	0.2915	0.38	0.393	0.13	0.1475	0.309	0.0755	0.151	0.387	0.5435	0.3905	0.2115	0.343	0.2295	0.1985	0.223	0.148	0.2325	0.2155	0.4445	0.1885	0.144	0.1325	0.1995	0.2155	0.116	0.2825	0.2655	0.1685
MAC207	128	AG-2	0.3875	0.584	0.4485	0.588	0.412	0.7375	0.332	0.487	0.767	0.593	0.438	0.5775	0.903	0.721	0.285	0.0665	0.387	0.238	0.3185	0.756	0.308	0.179	0.284	0.496	0.0925	0.3335	0.5715	0.5755	0.1085	0.086	0.0815	0.0665	0.0955	0.167	0.07	0.0915	0.109	0.1825	0.068	0.1445	0.193	0.2055	0.0785	0.0445	0.0805	0.1355	0.081
JIM19	129	AG-2	0.408	0.6305	0.5345	0.5845	0.6425	0.936	0.728	0.637	0.641	0.6585	0.475	0.709	0.9015	0.9445	0.557	0.4885	0.6735	0.607	0.728	1.252	0.853	0.422	0.469	0.529	0.299	0.4375	0.8915	0.864	0.441	0.4985	0.57	0.702	0.6735	1.169	0.798	0.3015	0.447	0.614	0.422	0.5765	0.9415	0.9665	0.4705	0.3235	0.297	0.434	0.415
JIM12	130	AG-2	0.1345	0.1475	0.191	0.3705	0.494	0.75	0.442	0.4015	0.428	0.2925	0.239	0.6135	0.8325	0.699	0.329	0.1755	0.5125	0.3755	0.502	0.777	0.713	0.214	0.2265	0.2835	0.113	0.3505	0.8235	0.7335	0.2385	0.2055	0.3405	0.5665	0.479	0.993	0.572	0.1165	0.2075	0.391	0.3325	0.461	0.7465	0.9215	0.1395	0.0585	0.082	0.203	0.1235
CCRC-M133	131	AG-2	0.1395	0.114	0.063	0.046	0.0155	0.0265	0.031	0.0375	0.0505	0.024	0.0255	0.5095	0.05	0.0715	0.29	0.2455	0.175	0.0875	0.099	0.063	0.056	0.435	0.5265	0.0625	0.201	0.4295	0.2495	0.191	0.5075	0.506	0.442	0.1745	0.0735	0.047	0.049	0.6285	0.7555	0.53	0.282	0.3395	0.0755	0.1555	0.199	0.222	0.47	0.3555	0.1385
CCRC-M107	132	AG-2	0.1635	0.188	0.1205	0.0425	0.062	0.0285	0.035	0.0325	0.0625	0.0245	0.02	0.0385	0.128	0.0685	0.3535	0.3245	0.2855	0.1235	0.0915	0.058	0.038	0.4485	0.5455	0.3405	0.2785	0.5145	0.3485	0.315	0.487	0.567	0.4915	0.1975	0.078	0.0445	0.028	0.4995	0.489	0.5925	0.305	0.3605	0.1055	0.2175	0.2425	0.3575	0.5085	0.4835	0.206
JIM4	133	AG-3	0.139	0.312	0.2215	0.3035	0.15	0.3595	0.279	0.1175	0.105	0.053	0.053	0.125	0.2105	0.1305	0.1005	0.036	0.1785	0.089	0.1165	0.127	0.231	0.043	0.071	0.1225	0.033	0.064	0.132	0.1605	0.071	0.0395	0.0445	0.0505	0.0595	0.08	0.049	0.0245	0.039	0.0615	0.0265	0.0425	0.064	0.0655	0.0665	0.0355	0.041	0.0285	0.0415
CCRC-M31	134	AG-3	0.0565	0.0445	0.047	0.0205	0.049	0.0405	0.042	0.031	0.062	0.0375	0.0175	0.0415	0.037	0.078	0.0275	0.025	0.0685	0.021	0.145	0.044	0.019	0.0185	0.034	0.036	0.0125	0.0145	0.03	0.0305	0.0335	0.0285	0.07	0.04	0.232	0.215	0.023	0.016	0.02	0.0355	0.018	0.044	0.0355	0.038	0.041	0.0265	0.055	0.0485	0.1505
JIM17	135	AG-3	0.067	0.1235	0.0535	0.039	0.0485	0.045	0.075	0.236	0.1315	0.06	0.0845	0.1415	0.1205	0.0865	0.088	0.032	0.0775	0.042	0.041	0.6455	0.107	0.0675	0.0345	0.072	0.0395	0.0425	0.0945	0.1595	0.148	0.1425	0.1015	0.0665	0.057	0.1045	0.05	0.1305	0.1445	0.0965	0.1815	0.036	0.077	0.077	0.1175	0.0835	0.1035	0.1025	0.045
CCRC-M26	136	AG-3	0.0795	0.0535	0.0615	0.052	0.069	0.036	0.05	0.0705	0.0595	0.082	0.0235	0.069	0.077	0.1105	0.0425	0.024	0.072	0.036	0.079	0.038	0.041	0.027	0.0475	0.086	0.0225	0.051	0.056	0.2025	0.06	0.031	0.0555	0.06	0.1325	0.196	0.065	0.033	0.05	0.029	0.0395	0.09	0.059	0.1015	0.0655	0.0445	0.053	0.067	0.0915
JIM15	137	AG-3	0.54	0.624	0.641	0.7245	0.33	0.708	0.553	0.4785	0.757	0.3985	0.4155	0.6785	0.8105	0.439	0.4535	0.2045	0.6545	0.434	0.4225	0.528	0.452	0.202	0.257	0.538	0.226	0.3	0.511	0.5915	0.414	0.281	0.3535	0.1705	0.2105	0.2715	0.143	0.1475	0.13	0.2765	0.1075	0.1115	0.1825	0.194	0.203	0.0955	0.2465	0.251	0.129
JIM8	138	AG-3	0.562	0.568	0.6595	0.782	0.345	0.7455	0.451	0.601	0.81	0.4905	0.459	0.6685	0.829	0.512	0.4635	0.1725	0.6795	0.3775	0.418	0.5375	0.53	0.216	0.24	0.5055	0.146	0.282	0.5575	0.5815	0.469	0.2555	0.3475	0.2125	0.2355	0.3445	0.161	0.1375	0.1625	0.287	0.1155	0.112	0.214	0.2365	0.1915	0.105	0.272	0.2305	0.1455
CCRC-M85	139	AG-3	0.533	0.6795	0.776	0.774	0.3275	0.543	0.642	0.511	0.7315	0.305	0.359	0.879	0.755	0.7915	0.3885	0.2045	0.648	0.4905	0.568	0.487	0.529	0.18	0.3445	0.5695	0.262	0.4405	0.4805	0.7075	0.1745	0.21	0.2035	0.155	0.281	0.323	0.132	0.087	0.084	0.122	0.1015	0.1305	0.15	0.212	0.067	0.058	0.0845	0.1495	0.2035
CCRC-M81	140	AG-3	0.5375	0.6515	0.6815	0.803	0.336	0.6035	0.621	0.537	0.709	0.2775	0.2785	0.863	0.784	0.755	0.4215	0.2225	0.7045	0.5275	0.534	0.444	0.595	0.1875	0.3115	0.6715	0.21	0.467	0.5015	0.7425	0.134	0.181	0.1665	0.182	0.3055	0.386	0.129	0.0685	0.0895	0.1335	0.0985	0.154	0.162	0.197	0.07	0.044	0.0785	0.1175	0.199
MAC266	141	AG-3	0.259	0.377	0.109	0.362	0.2125	0.524	0.583	0.274	0.4045	0.14	0.163	0.3745	0.714	0.719	0.316	0.158	0.4035	0.332	0.4565	0.946	0.836	0.176	0.2705	0.309	0.116	0.349	0.8185	0.807	0.3055	0.137	0.109	0.2615	0.287	0.7895	0.6	0.223	0.1885	0.1435	0.3475	0.2675	0.379	0.657	0.07	0.025	0.052	0.0515	0.052
PN16.4B4	142	AG-3	0.311	0.51	0.4395	0.7475	0.2425	0.2045	0.362	0.453	0.479	0.1455	0.334	0.4725	0.3145	0.1735	0.302	0.064	0.5815	0.588	0.408	0.2135	0.314	0.0775	0.16	0.3065	0.1765	0.2025	0.2615	0.348	0.0895	0.0675	0.14	0.1865	0.26	0.078	0.056	0.0415	0.0395	0.0945	0.057	0.0845	0.089	0.1025	0.0495	0.023	0.065	0.091	0.1475
JIM133	143	AG-4	0.418	0.6185	0.582	0.588	0.475	0.673	0.493	0.554	0.6675	0.7395	0.4025	0.4575	0.7125	0.7715	0.3595	0.1345	0.5235	0.3815	0.5545	0.717	0.622	0.179	0.353	0.522	0.133	0.289	0.5365	0.673	0.098	0.1045	0.1	0.1775	0.2765	0.2155	0.238	0.0695	0.1005	0.202	0.098	0.1325	0.2255	0.2875	0.087	0.0555	0.0685	0.1195	0.1495
JIM13	144	AG-4	0.8345	0.5875	0.737	0.9325	0.707	0.9375	0.796	0.6805	0.873	0.9495	0.6085	1.0665	1.117	0.9565	0.6705	0.475	0.845	0.6485	0.838	0.854	0.71	0.479	0.4915	0.851	0.3555	0.624	1.0185	0.974	0.722	0.5885	0.7765	0.6445	0.647	1.0665	0.691	0.557	0.5605	0.706	0.4505	0.4435	0.7655	0.88	0.4685	0.296	0.5205	0.5035	0.5475
CCRC-M92	145	AG-4	0.5085	0.6795	0.608	0.572	0.415	0.541	0.555	0.453	0.7025	0.1855	0.3075	0.745	0.6865	0.7805	0.2995	0.0855	0.572	0.3595	0.446	0.366	0.49	0.0815	0.26	0.554	0.0985	0.3865	0.398	0.7065	0.129	0.141	0.166	0.125	0.24	0.3345	0.147	0.0635	0.056	0.104	0.072	0.1105	0.134	0.1965	0.041	0.054	0.0665	0.0775	0.1455
CCRC-M91	146	AG-4	0.4525	0.6825	0.609	0.663	0.3665	0.5895	0.525	0.46	0.686	0.143	0.2565	0.82	0.7395	0.6985	0.267	0.0755	0.486	0.3065	0.4085	0.3335	0.434	0.136	0.218	0.486	0.076	0.341	0.418	0.711	0.074	0.1	0.1045	0.1095	0.221	0.2965	0.089	0.035	0.0545	0.087	0.0615	0.0965	0.121	0.167	0.0355	0.046	0.0515	0.0565	0.124
CCRC-M78	147	AG-4	0.5925	0.7605	0.703	0.81	0.4635	0.6565	0.573	0.5485	0.674	0.694	0.469	0.9075	0.8375	0.77	0.463	0.231	0.7155	0.5395	0.743	0.5445	0.571	0.235	0.4	0.676	0.2915	0.539	0.634	0.7425	0.452	0.369	0.4405	0.1925	0.354	0.3135	0.181	0.3185	0.255	0.278	0.201	0.1805	0.1755	0.199	0.1295	0.207	0.38	0.2895	0.2205
MAC265	148	Undefined	0.058	0.0405	0.036	0.0405	0.0475	0.0375	0.022	0.02	0.042	0.0475	0.021	0.0205	0.0595	0.042	0.0655	0.0235	0.063	0.029	0.0545	0.4075	0.04	0.0315	0.025	0.027	0.017	0.023	0.0495	0.06	0.0745	0.036	0.0425	0.035	0.0465	0.063	0.038	0.0345	0.0405	0.0575	0.0295	0.0465	0.0655	0.061	0.0595	0.032	0.0485	0.043	0.0445
CCRC-M97	149	Undefined	0.0535	0.06	0.0655	0.0745	0.079	0.057	0.081	0.0325	0.079	0.079	0.0415	0.0695	0.087	0.1045	0.1835	0.1225	0.2805	0.116	0.179	0.1425	0.102	0.2985	0.3065	0.099	0.169	0.4945	0.291	0.3045	0.3315	0.257	0.405	0.1695	0.131	0.376	0.082	0.3615	0.5515	0.3585	0.151	0.291	0.1625	0.1605	0.1965	0.1785	0.3185	0.251	0.152
[truncated: 10 more columns]
